# Supplementary material for: Transcript Patterns of Bovine CYP21A2 and Its Pseudogene in Adrenal and Ovarian Tissues
Source: Genes (Basel). 2025 Nov 11;16(11):1374. doi: 10.3390/genes16111374 (PMC12652489; doi:10.3390/genes16111374)
Supplement: Supplementary file 1 [file genes-16-01374-s001.zip]

Archive with 1 entries (1 files):
- genes-3906368-supplementary.pdf
